# Supplementary material for: Mixed results from a multiple regression analysis of supplemental instruction courses in introductory physics
Source: PLoS One. 2021 Apr 1;16(4):e0249086. doi: 10.1371/journal.pone.0249086 (PMC8016292; doi:10.1371/journal.pone.0249086)
Supplement: S1 File — (CSV) [file pone.0249086.s001.csv]

ID	Phys1A	pre.fmce	final.Exam	Percentile
1	1	NA	67	67
2	0	NA	71	70
3	1	7	42	77
4	1	NA	56	77
5	0	32	54	77
6	0	10	35	79
7	1	12	64	82
8	0	22	74	82
9	1	7	47	82
10	1	12	68	82
11	1	8	48	85
12	0	11	72	85
13	0	33	87	85
14	1	18	66	87
15	1	38	65	87
16	0	14	62	87
17	1	10	54	89
18	0	31	68	89
19	0	45	65	89
20	0	21	63	89
21	1	9	69	89
22	0	40	75	89
23	1	18	62	91
24	0	23	63	91
25	1	13	54	91
26	1	10	64	91
27	0	8	59	91
28	0	27	68	91
29	1	11	50	91
30	1	17	67	91
31	0	11	66	91
32	1	28	54	92
33	0	20	44	92
34	0	22	63	92
35	1	13	58	92
36	1	21	70	92
37	0	6	35	92
38	0	28	94	92
39	0	21	66	92
40	0	NA	85	92
41	1	20	75	92
42	0	14	33	92
43	0	34	76.5	92
44	0	11	84	92
45	1	26	82	92
46	0	18	68	92
47	0	21	52	92
48	1	11	66	94
49	0	17	41	94
50	1	14	46	94
51	1	14	62	94
52	0	31	88	94
53	0	16	52	94
54	0	21	75	94
55	0	13	72	94
56	0	29	82	94
57	0	12	71	94
58	0	23	84	94
59	0	23	63.5	94
60	0	NA	76	94
61	1	10	68	94
62	1	7	68	94
63	1	16	66	94
64	0	15	57	94
65	0	29	71	94
66	0	11	73	94
67	0	12	80	94
68	0	12	68	95
69	0	12	48	95
70	0	25	69	95
71	1	22	75	95
72	0	8	39	95
73	1	27	42	95
74	1	11	57	95
75	1	41	65	95
76	1	25	84	95
77	0	37	91	95
78	0	10	52	95
79	1	8	45	95
80	0	NA	56	95
81	0	47	85	95
82	0	34	77	95
83	0	39	82	95
84	0	10	63	95
85	1	25	81	95
86	0	47	92	95
87	0	39	71	96
88	1	23	71	96
89	0	26	83	96
90	0	12	41	96
91	0	40	66	96
92	0	15	88	96
93	0	11	66	96
94	0	22	61	96
95	0	14	80	96
96	0	45	69	96
97	0	46	73	96
98	0	37	87	96
99	0	25	54	96
100	1	37	71	96
101	0	NA	61	96
102	0	42	82	96
103	1	8	65	96
104	0	32	90	96
105	0	39	94	96
106	0	31	66	96
107	0	9	89	96
108	1	14	73	96
109	0	11	66	96
110	0	7	72	97
111	1	15	71	97
112	0	22	63	97
113	0	45	83	97
114	0	23	NA	97
115	0	29	75	97
116	0	37	62	97
117	0	3	81	97
118	0	46	64	97
119	0	37	96	97
120	0	45	86	97
121	0	18	44	97
122	0	43	62	97
123	0	46	91	97
124	1	4	58	97
125	0	21	72	97
126	1	NA	46	97
127	1	NA	56	97
128	0	19	60	97
129	0	46	75	97
130	1	11	63	97
131	0	40	63	97
132	0	17	64	97
133	0	41	76	97
134	1	15	49	98
135	0	24	50	98
136	0	46	81	98
137	0	17	85	98
138	0	24	71	98
139	0	24	60	98
140	0	40	85	98
141	0	39	64	98
142	0	12	67	98
143	0	19	59	98
144	0	23	71	98
145	0	18	79	98
146	0	19	66	98
147	0	46	90	98
148	0	47	82	98
149	0	45	79	98
150	0	44	84	98
151	0	40	86	98
152	0	15	76	98
153	0	30	85	98
154	0	27	85	98
155	0	39	83	98
156	0	44	100	98
157	0	39	93	98
158	0	40	75	98
159	0	14	58	98
160	0	28	65	98
161	0	27	84	98
162	0	23	58	98
163	0	17	77	98
164	0	18	55	98
165	0	11	68	98
166	0	46	75	98
167	1	14	88	98
168	0	NA	59	98
169	0	NA	72	98
170	0	NA	74	98
171	0	19	66	98
172	1	30	86	98
173	0	20	74	98
174	0	23	79	98
175	0	16	73	98
176	0	37	91	98
177	0	47	95	98
178	0	22	75	98
179	0	12	76	99
180	0	38	84	99
181	0	32	56	99
182	1	11	57	99
183	0	34	81	99
184	0	31	78	99
185	0	29	81	99
186	0	7	62	99
187	1	20	96	99
188	0	47	99	99
189	0	43	90	99
190	0	34	86	99
191	0	22	66	99
192	0	33	90	99
193	0	19	75	99
194	0	10	69	99
195	0	45	78	99
196	0	42	84	99
197	0	46	90	99
198	0	33	81	99
199	0	23	64	99
200	0	35	68	99
201	0	36	92	99
202	1	20	88	99
203	0	15	79	99
204	1	19	72	99
205	0	26	80	99
206	0	27	79	99
207	0	33	84	99
208	0	44	92	99
209	1	10	62	99
210	0	32	76	99
211	0	NA	73	99
212	0	47	85	99
213	0	28	83	99
214	0	44	87	99
215	0	38	81	99
216	0	45	92	99
217	1	29	70	99
218	0	34	71	99
219	1	7	89	99
220	0	28	63	99
221	0	24	60	99
222	1	23	74	99
223	0	27	31	99
224	0	43	56	99
225	0	45	91	99
226	0	46	86	99
227	0	36	95	100
228	0	31	68	100
229	0	45	83	100
230	0	47	80	100
231	0	13	63	100
232	0	44	95	100
233	0	40	86	100
234	0	32	83	100
235	0	34	69	100
236	0	39	77	100
237	0	44	89	100
238	0	39	63	100
239	0	34	92	100
240	0	16	76	100
241	0	25	87	100
242	0	22	80	100
243	0	13	82	100
244	0	34	77	100
245	0	39	85	100
246	0	NA	29	100
247	1	28	74	100
248	0	11	81	100
249	0	31	90	100
250	0	42	98	100
251	0	9	46	100
252	0	42	92	100
253	0	NA	70	100
254	1	NA	90	100
255	0	NA	72	100
256	0	NA	68	100
257	0	18	82	100
258	0	41	42	100
259	0	14	57	100
260	0	27	77	100
261	0	47	83	100
262	0	22	62	100
263	1	7	63	100
264	0	5	47	100
265	0	43	85	100
266	1	15	69	100
267	0	14	44	100
268	0	35	69	100
269	1	17	74	100
270	0	35	68	100
271	0	46	98	100
272	0	36	81	100
273	0	28	74	100
274	0	30	81	100
275	0	47	88	100
276	1	19	64	100
277	0	34	90	100
278	0	NA	94	100
279	0	NA	91	100
280	0	20	67	100
281	0	17	75	100
282	0	29	92	100
283	0	23	78	100
284	0	38	88	100
285	0	31	86	100
286	0	11	86	100
287	0	28	73	100
288	0	25	85	100
289	0	NA	56	100
290	0	13	73	100
291	0	30	79	100
292	0	35	83	100
293	0	31	96	100
294	0	44	81	100
295	1	17	73	100
296	0	44	66	100
297	0	17	83	100
298	0	40	77	100
299	0	39	81	100
300	0	33	64	100
301	0	45	85	100
302	0	45	91	100
303	1	42	78	100
304	0	21	77	100
305	0	40	68	100
306	0	24	69	100
307	0	40	73	100
308	0	45	74	100
309	0	27	82	100
310	0	42	98	100
311	0	23	80	100
312	0	38	71	100
313	0	44	90	100
314	1	37	80	100
315	0	22	61	100
316	0	28	61	100
317	0	46	91	100
318	1	8	69	100
319	0	46	96	100
320	0	24	90	100
321	0	32	74	100
322	0	9	64	100
323	0	47	84	100
324	0	37	92	100
325	0	42	96	100
326	0	19	58	100
327	0	45	96	100
328	0	45	75	100
329	0	20	95	100
330	0	39	84	100
331	0	46	80	100
332	0	45	79	100
333	0	35	93	100
334	0	24	73	100
335	0	37	82	100
336	0	34	100	100
337	0	NA	80	100
338	0	NA	79.5	100
339	0	NA	57	100
340	0	NA	95	100
341	0	NA	81.5	100
342	0	37	91	100
343	0	44	66	100
344	0	15	94	100
345	0	25	91	100
346	0	26	73	100
347	0	29	88	100
348	0	45	97	100
349	0	9	67	100
350	0	34	90	100
351	0	12	77	100
352	0	20	77	100
353	0	47	96	100
354	0	47	83	100
355	0	19	80	100
356	0	22	64	100
357	0	34	93	100
358	0	21	90	100
359	0	47	96	100
360	0	39	81	100
361	0	46	95.5	100
362	0	47	90	100
363	0	33	79	100
364	0	46	76	100
365	0	30	90	100
366	0	39	61	100
367	0	16	83	100
368	0	11	73	100
369	0	36	74	100
370	0	18	92	100
371	0	11	72	NA
372	0	34	71	NA
373	0	22	59	NA
374	0	45	96	NA
375	1	15	57	NA
376	0	39	82	NA
377	0	10	80	NA
378	0	15	75	NA
379	0	25	77	NA
380	0	21	82	NA
381	0	43	89	NA
382	0	17	43	NA
383	0	7	60	NA
384	0	12	53	NA
385	0	24	78	NA
386	0	26	80	NA
387	1	20	63	NA
388	0	17	88	NA
389	1	12	70	NA
390	0	21	68	NA
391	0	12	59	NA
392	0	45	77	NA
393	0	11	66	NA
394	0	34	62	NA
395	0	22	74	NA
396	0	45	69	NA
397	1	16	69	NA
398	0	32	85	NA
399	0	18	57	NA
400	0	10	62	NA
401	1	27	79	NA
402	1	43	76	NA
403	0	20	80	NA
404	0	47	79	NA
405	0	38	72	NA
406	0	40	88	NA
407	0	29	75	NA
408	0	0	96	NA
409	0	6	75	NA
410	1	18	53	NA
411	0	25	70	NA
412	0	33	55	NA
413	0	17	83	NA
414	0	35	63	NA
415	0	37	100	NA
416	0	6	34	NA
417	0	26	78	NA
418	0	8	27	NA
419	0	14	68.5	NA
420	0	28	76	NA
421	0	30	70	NA
422	0	NA	86	NA
423	0	NA	57	NA
424	0	NA	89	NA
425	0	NA	63	NA
426	0	NA	62	NA
427	0	NA	85	NA
428	0	NA	76	NA
429	1	9	31	NA
430	0	18	61	NA
431	0	18	51	NA
432	0	18	65	NA
433	0	34	79	NA
434	0	39	80	NA
435	1	22	71	NA
436	1	22	63	NA
437	1	11	83	NA
438	0	45	70	NA
439	0	35	78	NA
440	0	24	70	NA
441	0	42	80	NA
442	0	28	89	NA
443	1	20	76	NA
444	0	43	62	NA
445	0	10	45	NA
446	0	19	58	NA
447	0	34	70	NA
448	0	20	46	NA
449	0	36	73	NA
450	0	13	89	NA
451	0	12	54	NA
452	0	44	70	NA
453	0	8	28	NA
454	0	33	68	NA
455	0	21	55	NA
456	0	14	24	NA
457	0	47	81	NA
458	0	8	51	NA
459	0	13	30	NA
460	0	37	72	NA
461	0	12	65	NA
462	0	19	81	NA
463	1	17	84	NA
464	1	20	83	NA
465	0	29	82	NA
