# Supplementary material for: Mixed results from a multiple regression analysis of supplemental instruction courses in introductory physics
Source: PLoS One. 2021 Apr 1;16(4):e0249086. doi: 10.1371/journal.pone.0249086 (PMC8016292; doi:10.1371/journal.pone.0249086)
Supplement: S2 File — (CSV) [file pone.0249086.s002.csv]

ID	Freshmen	Percentile	Phys1A	FinalExam	preFMCE
1	0	95	0	70	4
2	0	100	1	54	41
3	0	94	0	90	38
4	0	96	0	NA	NA
5	0	98	0	85	41
6	0	100	0	83	45
7	0	94	1	70	12
8	0	100	0	57	24
9	0	92	0	75	NA
10	0	94	1	74	19
11	0	96	0	53	12
12	0	98	0	98	34
13	0	98	0	79	14
14	0	92	0	76	19
15	0	89	0	76.5	17
16	0	86	0	66	10
17	0	97	0	77	9
18	0	100	0	73	NA
19	0	93	0	45	14
20	0	88	1	74	NA
21	0	100	0	53	NA
22	0	96	0	71	15
23	0	96	0	70	10
24	0	53	1	35	8
25	0	81	1	70	7
26	0	98	0	73	NA
27	0	100	0	59	NA
28	0	98	0	99	38
29	0	100	0	96.5	47
30	0	97	0	84	39
31	0	73	0	NA	NA
32	0	75	1	29	10
33	0	93	0	92	17
34	0	91	0	89	NA
35	0	97	0	94	39
36	0	92	0	NA	NA
37	0	100	0	85	13
38	0	89	0	48	28
39	0	100	0	87	35
40	0	96	0	70	38
41	0	98	0	89	40
42	0	97	0	83	14
43	0	86	0	62	17
44	0	98	0	99	34
45	0	100	0	95	46
46	0	83	0	37	NA
47	0	89	0	35	9
48	0	95	0	81	26
49	0	100	0	90	27
50	0	96	0	78	12
51	0	100	0	NA	NA
52	0	95	1	96	32
53	0	88	0	61	20
54	0	93	1	46	5
55	0	98	0	95	45
56	0	100	1	80	13
57	0	85	0	50	13
58	0	96	0	95	43
59	0	86	1	72.5	9
60	0	97	0	73	NA
61	0	98	0	80	8
62	0	89	1	83	13
63	0	98	0	65	16
64	0	100	0	90	18
65	1	100	0	98	24
66	0	100	0	94.5	NA
67	0	92	0	62	NA
68	0	83	1	77	13
69	0	91	0	91	19
70	0	72	0	63	11
71	0	97	0	74	35
72	0	100	0	70	38
73	0	81	1	17	9
74	0	95	0	90	13
75	1	94	1	83	9
76	0	98	0	85	NA
77	0	100	0	71	32
78	0	98	0	76	8
79	1	96	0	NA	NA
80	0	89	1	58	7
81	0	86	1	68	9
82	0	93	1	45	10
83	0	90	1	62	4
84	0	89	0	42	13
85	0	82	0	53	7
86	0	72	0	51	14
87	0	79	0	49	9
88	0	94	0	84.5	12
89	0	97	0	95	37
90	0	98	0	89	35
91	0	91	0	69.5	10
92	0	91	0	62	15
93	0	93	0	78	13
94	0	88	0	64	12
95	0	93	0	98	31
96	0	98	0	81	32
97	0	92	0	48	6
98	0	97	0	69	13
99	0	100	0	NA	NA
100	0	94	0	79	9
101	0	93	0	85	18
102	0	91	1	73	9
103	0	98	0	82	29
104	0	96	0	63	9
105	0	100	1	80	35
106	0	85	0	77	NA
107	0	97	0	84	45
108	0	97	0	63.5	NA
109	0	92	1	58	33
110	0	95	1	61	NA
111	0	98	0	87	20
112	0	97	0	82	26
113	0	96	0	86	16
114	0	86	0	74	34
115	0	97	0	63.5	11
116	0	95	0	86	20
117	0	97	0	77	21
118	0	96	0	76	15
119	0	96	0	65.5	21
120	1	93	0	46	9
121	0	100	0	88	42
122	0	93	0	87	15
123	0	98	0	92	30
124	0	96	0	76	24
125	0	93	0	92	18
126	0	100	0	85	38
127	0	97	0	NA	NA
128	0	100	0	95	18
129	0	96	0	90	47
130	0	98	0	91	45
131	0	93	0	46	9
132	0	82	0	46.5	11
133	0	98	0	68	23
134	0	100	1	88	17
135	0	98	0	100	45
136	0	89	1	68	9
137	0	97	0	77	25
138	0	96	0	69	32
139	0	91	0	86	9
140	0	92	0	69	24
141	0	99	0	57	19
142	0	94	0	81	8
143	0	97	0	74	18
144	0	96	0	91	33
145	0	87	0	93	17
146	0	92	1	66	26
147	0	97	0	88	14
148	0	89	0	33	11
149	0	92	0	86	44
150	0	100	0	90	47
151	0	95	0	80	NA
152	0	98	0	61	24
153	0	92	0	94	11
154	0	89	0	74	24
155	0	85	0	78	20
156	0	100	0	90	37
157	0	86	0	79	22
158	0	92	1	79	18
159	0	93	0	99	44
160	0	88	0	83	16
161	0	94	0	69	11
162	1	89	0	50	18
163	0	91	1	67	8
164	0	97	0	74.5	41
165	0	85	0	58	13
166	0	93	0	80	13
167	0	81	0	58	7
168	0	95	1	82	15
169	0	89	0	48	13
170	0	89	0	74	12
171	0	96	0	75	23
172	0	98	0	96	NA
173	0	89	0	77	6
174	0	100	0	84	38
175	0	97	0	69	34
176	0	96	0	87	42
177	0	91	1	23	NA
178	0	92	1	91	15
179	0	100	0	100	30
180	0	100	0	92	24
181	0	86	0	56	13
182	0	98	0	82	20
183	0	96	0	85	24
184	0	100	0	79	34
185	0	96	0	92	23
186	0	91	0	60	6
187	1	98	0	92	37
188	0	99	1	79	28
189	0	94	0	82	10
190	0	100	0	69.5	15
191	0	97	1	90	25
192	0	93	0	74	14
193	0	85	1	67	8
194	0	96	0	90	26
195	0	88	1	52	13
196	0	98	0	88	NA
197	0	97	1	60	8
198	0	93	0	76	NA
199	0	93	0	69	19
200	0	98	0	80	21
201	0	91	0	75	7
202	0	88	1	94	23
203	0	93	0	89	10
204	0	89	0	73.5	12
205	0	97	0	85.5	9
206	0	93	0	60	NA
207	0	100	0	84	22
208	0	89	1	NA	NA
209	0	91	0	49	13
210	0	92	0	55	14
211	0	87	0	55	9
212	1	96	0	84	19
213	0	94	0	86	12
214	0	97	0	73	22
215	0	96	0	83	27
216	0	98	0	86	17
217	0	96	0	77	14
218	0	100	0	83	16
219	0	88	1	63	9
220	0	77	0	1	NA
221	0	93	0	48	7
222	0	92	1	93	8
223	0	91	1	72.5	10
224	0	98	0	90	21
225	0	92	0	78.5	14
226	0	85	0	59	NA
227	0	95	0	44.5	15
228	0	91	0	37	8
229	0	91	0	51	7
230	0	96	1	71	31
231	0	79	0	13	10
232	0	79	1	64	3
233	0	98	0	13	16
234	1	85	0	64	NA
235	0	91	0	66	16
236	1	98	0	93	23
237	1	96	0	79	46
238	1	95	0	74	26
239	1	88	0	53	17
240	1	96	0	74	26
241	1	89	0	63	9
242	1	94	0	58.5	19
243	1	91	0	78	36
244	1	97	0	67	15
245	1	83	0	70.5	11
246	1	96	0	58	17
247	1	86	0	63.5	17
248	1	96	1	65	21
249	1	81	0	80	27
250	1	93	0	85	30
251	1	98	0	89	43
252	1	96	0	84	44
253	1	100	0	99	45
254	1	94	0	75	22
255	1	96	0	65	NA
256	1	92	0	84	36
257	1	87	0	78.5	28
258	1	96	0	86	28
259	1	96	0	92	NA
260	1	93	0	77	38
261	1	98	0	85	12
262	1	100	0	88	42
263	1	100	0	78	19
264	1	98	0	54	13
265	1	98	0	99	47
266	1	95	0	91	27
267	1	93	1	75	16
268	1	95	0	49.5	39
269	1	96	0	90	40
270	1	98	0	91	33
271	1	97	0	89	42
272	1	95	0	86	43
273	1	99	0	90	23
274	1	98	0	88	44
275	1	100	0	86	45
276	1	97	0	70	46
277	1	100	0	77.5	20
278	1	100	0	89	36
279	1	100	0	87	17
280	1	96	0	13	16
281	1	93	0	84	19
282	1	100	0	95	33
283	1	96	0	88	43
284	1	98	0	78.5	26
285	1	97	0	81	44
286	1	100	0	80	37
287	1	100	0	62	33
288	1	99	0	99	47
289	1	97	0	88.5	42
290	1	99	0	75	46
291	1	88	0	50.5	9
292	1	82	0	36	9
293	1	97	0	61	39
294	1	96	1	83	42
295	1	100	0	97	47
296	1	96	1	74	23
297	1	92	0	73	37
298	1	96	0	70	14
299	1	100	0	97	NA
300	1	97	0	90	35
301	1	85	0	NA	NA
302	1	100	0	92	17
303	1	100	0	69	31
304	1	91	0	71	13
305	1	97	0	85	NA
306	1	100	0	79	15
307	1	100	0	93	29
308	1	95	0	91	41
309	1	95	0	79	23
310	1	96	0	92	42
311	1	98	0	58	15
312	1	97	0	94	47
313	1	97	1	80	17
314	1	97	0	92	13
315	1	96	0	90	NA
316	1	98	0	82	36
317	1	96	0	84	24
318	1	95	1	85	6
319	1	97	0	72	26
320	1	85	0	70	17
321	1	98	0	88	42
322	1	100	0	72	44
323	1	100	0	96	46
324	1	95	0	71	45
325	1	98	0	93	45
326	1	95	0	92	NA
327	1	97	0	91	46
328	1	99	0	87	36
329	1	96	0	68	22
330	1	96	0	84	20
331	1	97	0	95	45
332	1	92	0	87	28
333	1	94	1	83	12
334	1	100	0	86	25
335	1	96	0	86	38
336	1	93	0	74	10
337	1	100	0	55	22
338	1	93	0	92	46
339	1	99	0	92	11
340	1	94	0	81	38
341	1	88	0	92	47
342	1	100	0	96	45
343	1	91	1	64	9
344	1	96	0	92	40
345	1	95	0	74	28
346	1	89	0	70	14
347	1	89	0	81	12
348	1	96	0	74	NA
349	1	94	1	66	13
350	1	99	0	75	38
351	1	97	0	93	NA
352	1	98	0	95	36
353	1	79	1	NA	NA
354	1	77	0	96	NA
355	1	98	0	91.5	39
356	1	96	0	93	32
357	1	91	0	91	11
358	1	100	0	79	33
359	1	88	1	77	3
360	1	98	0	91	22
361	1	100	0	94	40
362	1	92	0	66.5	9
363	1	95	0	94	41
364	1	97	0	87	43
365	1	97	1	75	41
366	1	97	0	76.5	37
367	1	92	0	58	23
368	1	98	0	69.5	16
369	1	96	0	59	34
370	1	92	0	81	27
371	1	96	0	69	35
372	1	89	0	83	14
373	1	91	1	54	9
374	1	88	0	85	29
375	1	96	0	61	34
376	1	94	1	86	26
377	1	77	1	65	7
378	1	97	0	89	46
379	1	100	0	75	43
380	1	85	1	77	20
381	1	85	1	31	11
382	1	92	0	71	24
383	1	99	0	81	29
384	1	86	0	58	26
385	1	96	0	75.5	23
386	1	97	0	84	44
387	1	92	0	83	17
388	1	98	0	84	NA
389	1	96	0	91	43
390	1	91	0	NA	NA
391	1	94	0	73	31
392	1	92	0	58	12
393	1	96	0	75	44
394	1	89	0	35	22
395	1	91	0	78.5	43
396	1	96	0	69	15
397	1	85	0	72	20
398	1	95	0	81	17
399	1	90	0	75	11
400	1	96	0	52	14
401	1	91	0	83	11
402	1	91	0	82.5	22
403	1	96	0	64	NA
404	1	97	0	87	43
405	1	100	0	96	44
406	1	85	0	26	10
407	1	87	0	82	14
408	1	96	0	77	25
409	1	91	1	60	8
410	1	98	0	82	10
411	1	98	0	91	41
412	1	96	0	84	42
413	1	98	0	84	24
414	1	98	0	91	47
415	1	98	0	88	15
416	1	96	0	71	10
417	1	96	0	88	34
418	1	91	0	81	17
419	1	96	0	95	45
420	1	91	0	95	38
421	1	97	0	66	34
422	1	85	1	88	NA
423	1	88	0	74.5	33
424	1	98	0	91	42
425	1	96	1	66	8
426	1	100	0	80	32
427	1	89	0	39	21
428	1	100	0	74	34
429	1	84	0	68	7
430	1	92	0	65	14
431	1	96	1	81	23
432	1	97	0	60.5	34
433	1	98	0	82	33
434	1	98	0	82	34
435	1	89	1	67	8
436	1	85	1	64.5	16
437	1	91	0	71	32
438	1	92	0	48	20
439	1	89	0	62	9
440	1	100	0	87.5	46
441	1	96	0	94	34
442	1	98	0	71	45
443	1	100	0	94	14
444	1	93	0	80.5	39
445	1	93	0	87	15
446	1	96	0	87	NA
447	1	96	0	90	34
448	1	89	0	84	19
449	1	95	0	78	31
450	1	88	0	65.5	20
451	1	95	0	82	28
452	1	85	0	77	23
453	1	91	0	67	46
454	1	92	0	85	41
455	1	100	0	85	34
456	1	85	0	66	NA
457	1	98	0	85	34
458	1	98	0	76	44
459	1	98	0	90	32
460	1	89	0	83.5	42
461	1	97	0	79	17
462	1	96	0	91	27
463	1	94	0	65	27
464	1	96	0	81	NA
465	1	98	0	92	45
466	1	98	0	85	35
467	1	100	0	NA	NA
468	1	97	0	96	40
469	1	92	0	96	33
470	1	100	0	94	34
471	1	98	0	80	16
472	1	100	0	70	28
473	1	100	0	80	NA
474	1	85	1	34	24
475	1	100	0	54	42
476	1	100	0	72	35
477	1	100	0	57	12
478	1	89	1	63	14
479	1	97	0	79	47
480	1	95	0	61	6
481	1	97	0	47	NA
482	1	96	0	66	13
483	1	98	0	87	36
484	1	93	1	65	8
485	1	99	0	87	44
486	1	90	1	74	NA
487	1	100	0	83	38
488	1	98	0	96	39
489	1	98	0	75	16
490	1	100	0	45	8
491	1	98	0	84	NA
492	1	94	0	70	8
493	1	97	0	72	28
494	1	100	0	78	24
495	1	97	0	82	23
496	1	97	1	91	28
497	1	77	1	56	9
498	1	100	0	93	35
499	1	91	1	85	45
500	1	98	0	78	12
501	1	79	1	79.5	12
502	1	97	0	83	46
503	1	89	0	51	21
504	1	97	0	84	40
505	1	81	1	69	13
506	1	93	0	77	17
507	1	91	1	78	15
508	1	96	0	79	NA
509	1	95	0	79	30
510	1	96	0	85	42
511	1	96	0	61	32
512	0	78	1	69	15
513	1	96	1	81	37
514	0	93	0	89	31
515	0	100	0	98	17
516	0	97	0	92	47
517	0	100	0	93	46
518	0	95	1	86	30
519	NA	NA	NA	NA	NA
520	NA	NA	NA	NA	NA
521	NA	NA	NA	NA	NA
522	NA	NA	NA	NA	NA
523	NA	NA	NA	NA	NA
524	NA	NA	NA	NA	NA
525	NA	NA	NA	NA	NA
526	NA	NA	NA	NA	NA
527	NA	NA	NA	NA	NA
528	NA	NA	NA	NA	NA
529	NA	NA	NA	NA	NA
530	NA	NA	NA	NA	NA
531	NA	NA	NA	NA	NA
532	NA	NA	NA	NA	NA
533	NA	NA	NA	NA	NA
534	NA	NA	NA	NA	NA
535	NA	NA	NA	NA	NA
536	NA	NA	NA	NA	NA
537	NA	NA	NA	NA	NA
538	NA	NA	NA	NA	NA
539	NA	NA	NA	NA	NA
540	NA	NA	NA	NA	NA
541	NA	NA	NA	NA	NA
542	NA	NA	NA	NA	NA
543	NA	NA	NA	NA	NA
544	NA	NA	NA	NA	NA
545	NA	NA	NA	NA	NA
546	NA	NA	NA	NA	NA
547	NA	NA	NA	NA	NA
548	NA	NA	NA	NA	NA
549	NA	NA	NA	NA	NA
550	NA	NA	NA	NA	NA
551	NA	NA	NA	NA	NA
552	NA	NA	NA	NA	NA
553	NA	NA	NA	NA	NA
554	NA	NA	NA	NA	NA
555	NA	NA	NA	NA	NA
556	NA	NA	NA	NA	NA
557	NA	NA	NA	NA	NA
558	NA	NA	NA	NA	NA
559	NA	NA	NA	NA	NA
560	NA	NA	NA	NA	NA
561	NA	NA	NA	NA	NA
562	NA	NA	NA	NA	NA
563	NA	NA	NA	NA	NA
564	NA	NA	NA	NA	NA
565	NA	NA	NA	NA	NA
566	NA	NA	NA	NA	NA
567	NA	NA	NA	NA	NA
568	NA	NA	NA	NA	NA
569	NA	NA	NA	NA	NA
570	NA	NA	NA	NA	NA
571	NA	NA	NA	NA	NA
572	NA	NA	NA	NA	NA
573	NA	NA	NA	NA	NA
574	NA	NA	NA	NA	NA
575	NA	NA	NA	NA	NA
576	NA	NA	NA	NA	NA
577	NA	NA	NA	NA	NA
578	NA	NA	NA	NA	NA
579	NA	NA	NA	NA	NA
580	NA	NA	NA	NA	NA
581	NA	NA	NA	NA	NA
582	NA	NA	NA	NA	NA
583	NA	NA	NA	NA	NA
584	NA	NA	NA	NA	NA
585	NA	NA	NA	NA	NA
586	NA	NA	NA	NA	NA
