# Supplementary material for: Mixed results from a multiple regression analysis of supplemental instruction courses in introductory physics
Source: PLoS One. 2021 Apr 1;16(4):e0249086. doi: 10.1371/journal.pone.0249086 (PMC8016292; doi:10.1371/journal.pone.0249086)
Supplement: S3 File — (CSV) [file pone.0249086.s003.csv]

	Phys1A	Phys2A	Phys1Final	fmce_pre	Phys2Final	csem_pre	VectorCalcPrior	Percentile	Freshmen	MC	FR
1	0	0	NA	NA	34	19	1	NA	0	16	36
2	0	0	NA	NA	13.5	6	0	NA	0	10	7
3	0	0	NA	NA	32.5	9	1	NA	0	15	35
4	0	0	NA	NA	8	6	1	NA	0	8	0
6	0	0	NA	NA	35.5	24	1	NA	0	17	37
7	0	0	NA	NA	13.5	7	0	NA	0	6	15
8	0	0	NA	NA	27.5	9	1	NA	0	13	29
9	0	0	NA	NA	13	0	0	NA	0	12	2
10	0	0	NA	NA	35	16	1	NA	0	18	34
11	0	0	NA	NA	39	NA	NA	NA	0	19	40
12	0	0	NA	NA	29.5	NA	NA	NA	0	12	35
13	0	0	NA	NA	36.5	NA	NA	NA	0	19	35
14	0	0	0.93	39	37.5	14	1	98	1	19	37
15	0	0	0.89	9	33.5	9	1	96	1	16	35
16	0	0	NA	NA	25	12	1	NA	0	11	28
17	0	0	NA	NA	26	NA	NA	NA	0	13	26
18	0	0	0.7	24	27	13	1	NA	1	14	26
19	0	0	NA	NA	25	0	1	NA	0	12	26
20	0	0	NA	NA	20.5	7	1	NA	0	11	19
21	0	0	NA	NA	24.5	NA	NA	NA	0	12	25
22	0	0	NA	NA	22	11	1	NA	0	14	16
24	0	0	NA	NA	19.5	6	1	NA	0	11	17
25	0	0	NA	NA	21	12	1	NA	0	13	16
26	0	0	NA	NA	29	NA	NA	NA	0	14	30
27	0	0	NA	NA	27	18	1	NA	0	10	34
28	0	0	NA	NA	37.5	24	1	NA	0	18	39
29	0	0	0.79	15	32.5	10	0	99	1	15	35
30	0	0	0.68	11	28	7	1	98	1	12	32
31	0	0	NA	NA	20.5	0	1	NA	0	12	17
32	0	0	NA	NA	28.5	0	1	NA	0	12	33
33	0	0	NA	NA	23	8	1	NA	0	9	28
34	0	0	NA	NA	37	17	1	NA	0	19	36
35	0	0	NA	NA	19.5	0	0	NA	0	10	19
36	0	0	NA	NA	37	0	1	NA	0	18	38
37	0	0	NA	NA	36.5	19	1	NA	0	19	35
38	0	0	0.66	19	34.5	13	1	98	1	18	33
39	0	0	0.75	40	36	NA	NA	89	1	17	38
40	0	0	NA	NA	27	8	1	NA	0	12	30
41	0	0	0.92	44	38.5	23	1	99	1	20	37
42	0	0	0.56	NA	15	NA	NA	100	1	10	10
43	0	0	NA	NA	16.5	15	1	NA	0	8	17
44	0	0	0.92	47	37.5	21	1	95	1	19	37
45	0	0	NA	NA	39	23	1	NA	0	19	40
46	0	0	0.955	46	37.5	18	1	100	1	18	39
47	0	0	0.85	25	35	15	1	100	1	17	36
48	0	0	NA	NA	37	13	1	NA	0	20	34
49	0	0	0.59	8	31.5	10	1	91	1	16	31
50	0	0	NA	NA	27.5	8	1	NA	0	10	35
51	0	0	NA	NA	21	NA	NA	NA	0	9	24
52	0	0	0.96	47	40	18	1	100	1	20	40
53	0	0	NA	NA	16.25	9	1	NA	0	7	18.5
54	0	0	NA	NA	27	10	1	NA	0	11	32
55	0	0	NA	NA	39	12	1	NA	0	19	40
56	0	1	NA	NA	34.5	10	1	NA	0	17	35
57	0	0	NA	NA	30.5	11	1	NA	0	14	33
58	0	0	0.69	34	35	21	1	100	1	18	34
59	0	0	NA	NA	27	14	1	NA	0	13	28
60	0	0	NA	NA	38.5	16	1	NA	0	19	39
61	0	0	NA	NA	29	15	1	NA	0	14	30
62	0	0	0.9	32	23.5	11	1	96	1	15	17
63	0	0	NA	NA	32	17	1	NA	0	14	36
64	0	0	NA	NA	30.5	15	1	NA	0	12	37
65	0	0	NA	NA	36.5	12	1	NA	0	20	33
66	0	0	NA	NA	34.5	NA	NA	NA	0	17	35
67	0	0	NA	NA	34	9	1	NA	0	17	34
68	0	0	NA	NA	27.5	NA	NA	NA	0	13	29
69	0	0	0.74	22	32	17	1	NA	1	15	34
71	0	0	0.62	7	34.5	NA	NA	99	1	18	33
72	0	0	NA	NA	24	15	1	NA	0	10	28
73	0	0	0.89	13	31.5	9	0	NA	1	15	33
74	2	1	0.5	11	33.5	9	1	91	1	16	35
75	0	0	0.75	22	33.5	7	1	98	1	16	35
76	0	0	0.78	31	31	10	1	99	1	14	34
77	0	0	NA	NA	37	8	1	NA	0	18	38
78	0	0	NA	NA	33.5	NA	NA	NA	0	17	33
79	0	0	0.56	NA	27	12	1	95	1	16	22
80	2	1	0.54	10	28	8	1	89	1	12	32
81	0	0	0.67	20	27	15	1	100	1	13	28
82	0	0	0.83	17	31	7	1	100	1	16	30
83	0	0	NA	NA	27	11	1	NA	0	13	28
84	0	0	NA	NA	32.5	NA	NA	NA	0	15	35
85	0	0	0.89	28	34.5	21	1	NA	1	17	35
86	0	0	0.85	39	33	15	1	100	1	17	32
87	0	0	0.79	30	31.5	11	1	100	1	15	33
88	0	0	NA	NA	37.5	16	1	NA	0	19	37
89	0	0	NA	NA	31.5	12	1	NA	0	14	35
90	2	0	0.75	22	22.5	11	1	95	1	9	27
91	0	0	NA	NA	34.5	0	1	NA	0	17	35
92	0	0	NA	NA	17.5	7	0	NA	0	9	17
93	0	0	0.39	8	11.5	2	0	95	1	10	3
94	0	0	0.9	24	31	6	1	100	1	17	28
95	0	0	NA	NA	30.5	18	1	NA	0	15	31
96	0	0	0.815	NA	34.5	21	1	100	1	17	35
97	0	0	NA	NA	31.5	11	1	NA	0	15	33
98	0	0	NA	NA	35	0	1	NA	0	17	36
99	0	0	0.8	22	29.75	21	1	100	1	15	29.5
100	0	0	0.68	21	27.5	14	1	NA	1	12	31
101	0	0	0.83	47	36.5	17	1	100	1	19	35
102	0	0	NA	NA	34	20	1	NA	0	17	34
103	0	0	0.6	24	17	8	1	99	1	7	20
104	0	0	0.61	22	27	9	1	96	1	12	30
105	0	0	NA	NA	36	9	1	NA	0	18	36
106	0	0	0.76	12	27	14	1	99	1	13	28
107	0	0	0.66	11	23.75	12	1	91	1	9	29.5
108	0	0	NA	NA	27.5	8	1	NA	0	13	29
109	0	0	0.52	16	22	14	0	94	1	10	24
110	0	0	0.82	13	32.5	7	0	100	1	16	33
111	0	0	0.73	40	35	17	1	100	1	17	36
112	0	0	0.6	7	16	7	0	NA	1	10	12
113	0	0	NA	NA	18	12	0	NA	0	8	20
114	0	0	NA	NA	20	NA	NA	NA	0	10	20
115	0	0	NA	NA	31.5	23	1	NA	0	13	37
116	0	0	0.81	11	35	13	1	100	1	17	36
117	0	0	0.77	25	37	8	1	NA	1	19	36
118	0	0	1	37	39	21	1	NA	1	20	38
119	0	0	NA	NA	36.5	19	1	NA	0	18	37
120	0	0	NA	NA	35.5	10	1	NA	0	18	35
121	0	0	0.96	31	39.5	18	1	100	1	20	39
122	0	0	NA	NA	36.5	28	1	NA	0	17	39
123	1	0	0.57	15	32.5	13	1	NA	1	16	33
124	0	0	0.85	40	36.5	17	1	98	1	18	37
125	1	0	0.62	10	23	7	1	99	1	10	26
126	0	0	NA	NA	32.5	14	0	NA	0	18	29
127	0	0	NA	NA	30	17	1	NA	0	14	32
128	0	1	NA	NA	22	8	0	NA	0	10	24
129	0	0	0.81	39	37.5	16	1	100	1	19	37
130	0	0	0.88	31	34	19	1	94	1	16	36
131	0	0	0.81	36	37.5	19	1	100	1	19	37
132	0	0	0.73	28	34	14	1	100	1	17	34
133	0	0	NA	NA	21.5	17	1	NA	0	13	17
135	0	0	0.73	24	34.5	5	0	100	1	16	37
136	0	1	NA	NA	34.5	12	1	NA	0	17	35
137	0	0	0.94	15	40	13	1	100	1	20	40
138	0	0	0.54	12	19	0	1	NA	1	10	18
139	0	0	NA	NA	22	9	1	NA	0	10	24
140	0	0	NA	NA	25	19	1	NA	0	11	28
141	0	0	0.65	18	27	11	1	NA	1	11	32
142	0	0	NA	NA	31	24	1	NA	0	14	34
143	0	0	0.86	11	33	12	1	100	1	15	36
144	0	0	NA	NA	32.5	12	1	NA	0	15	35
145	0	0	NA	NA	38	17	1	NA	0	18	40
146	0	0	NA	NA	34.5	22	0	NA	0	18	33
147	0	0	0.71	39	36	14	1	96	1	18	36
148	0	0	0.8	46	32.5	NA	NA	100	1	15	35
149	0	0	0.795	NA	34.5	15	1	100	1	18	33
150	0	0	0.83	35	32	17	1	100	1	15	34
151	0	0	NA	NA	38.5	NA	NA	NA	0	20	37
152	0	0	NA	NA	36.5	15	1	NA	0	18	37
153	2	1	0.63	22	29.5	14	1	NA	1	14	31
154	0	0	NA	NA	35.5	11	1	NA	0	18	35
155	0	0	0.81	30	31.5	11	1	100	1	15	33
156	0	0	0.62	43	34	16	0	97	1	17	34
157	0	0	0.9	34	36.5	12	1	100	1	18	37
158	0	0	NA	NA	35.5	NA	NA	NA	0	17	37
159	2	0	0.63	11	26.5	15	0	97	1	9	35
160	0	0	0.94	28	38.5	15	0	92	1	20	37
161	0	0	0.76	16	38.5	4	1	100	1	19	39
162	0	0	NA	NA	30	18	1	NA	0	15	30
163	0	0	0.62	14	31	14	1	87	1	14	34
164	0	0	0.81	29	33.5	20	1	99	1	17	33
165	0	0	0.75	40	34	16	1	98	1	16	36
166	1	0	0.65	8	28	6	1	96	1	12	32
167	0	0	NA	NA	9	8	0	NA	0	6	6
168	0	0	0.83	26	30.5	16	1	96	1	14	33
169	0	0	0.63	10	29.5	14	1	95	1	13	33
170	0	1	0.83	17	38.5	14	0	NA	1	19	39
171	0	0	NA	NA	28.5	0	1	NA	0	15	27
172	0	0	NA	NA	36	24	1	NA	0	17	38
173	0	0	NA	NA	22	15	1	NA	0	10	24
174	2	1	0.67	NA	29	NA	NA	67	1	10	38
175	2	1	0.83	11	36.5	14	1	NA	1	19	35
176	0	0	NA	NA	35.5	16	1	NA	0	16	39
177	0	0	0.82	18	37.5	20	1	100	1	18	39
178	0	0	NA	NA	22.5	10	1	NA	0	11	23
179	0	0	0.77	20	34	12	1	100	1	16	36
180	0	0	0.91	37	32	16	0	100	1	15	34
181	0	0	0.64	39	27	0	1	98	1	13	28
182	0	0	0.96	45	39	22	1	100	1	19	40
183	0	0	0.35	6	8	8	0	92	1	7	2
184	0	0	NA	NA	36.5	11	1	NA	0	19	35
185	0	0	0.79	18	26.5	NA	NA	98	1	10	33
186	0	0	0.76	NA	34.5	14	1	NA	1	17	35
187	0	0	0.71	24	31.5	19	1	98	1	15	33
188	2	0	0.63	20	29	19	0	NA	1	18	22
189	0	0	0.72	13	24.5	15	1	94	1	9	31
190	0	0	NA	NA	33.5	13	1	NA	0	15	37
191	0	0	NA	NA	29.5	15	0	NA	0	13	33
192	0	0	NA	NA	36	9	1	NA	0	18	36
193	0	0	0.73	36	26	14	1	NA	1	12	28
194	0	0	0.85	27	33	19	1	98	1	16	34
195	0	0	0.88	17	38.5	10	1	NA	1	20	37
196	0	0	0.8	47	38.5	22	1	100	1	19	39
197	0	0	1	34	37.5	24	1	100	1	19	37
198	0	0	NA	NA	23.5	11	1	NA	0	11	25
200	2	0	0.48	8	20	11	0	85	1	9	22
201	0	0	0.81	46	38	15	1	98	1	19	38
202	0	0	NA	NA	12	NA	NA	NA	0	6	12
203	0	0	NA	NA	12.5	NA	NA	NA	0	8	9
204	0	0	NA	NA	40	14	1	NA	0	20	40
205	0	0	NA	NA	14.5	12	0	NA	0	9	11
206	0	0	0.72	7	27.5	12	1	97	1	16	23
207	2	1	0.66	16	32.5	10	1	94	1	17	31
208	0	0	NA	NA	29.75	20	1	NA	0	14	31.5
209	0	0	0.92	34	36.5	16	1	100	1	17	39
210	0	0	0.66	19	34	15	1	98	1	16	36
211	0	0	NA	NA	31	19	1	NA	0	16	30
212	1	1	0.84	17	38.5	10	1	NA	1	20	37
213	0	0	NA	NA	29	13	1	NA	0	13	32
214	0	0	0.92	42	36	20	1	100	1	16	40
215	1	0	0.96	20	33	20	1	99	1	16	34
216	0	0	0.9	44	38	19	1	100	1	19	38
217	0	0	0.52	10	27.5	0	1	95	1	16	23
218	0	0	0.68	12	30.5	NA	NA	95	1	15	31
219	0	0	NA	NA	38	24	1	NA	0	18	40
220	0	0	NA	NA	11.5	13	0	NA	0	8	7
221	0	0	NA	NA	29.5	NA	NA	NA	0	14	31
222	0	0	NA	NA	26	8	0	NA	0	13	26
223	0	0	NA	NA	31.5	NA	NA	NA	0	14	35
224	0	0	NA	NA	35	17	1	NA	0	17	36
225	0	0	NA	NA	37.5	32	1	NA	0	18	39
226	0	0	NA	NA	37	NA	NA	NA	0	17	40
228	0	0	0.76	41	30	25	1	97	1	14	32
229	0	0	0.82	21	32	25	1	NA	1	15	34
230	2	0	0.71	22	32.5	5	0	NA	1	15	35
231	0	0	0.85	32	37.5	22	0	NA	1	19	37
232	0	0	0.84	11	30	14	0	92	1	14	32
233	0	0	0.74	22	28	12	1	82	1	14	28
234	1	0	0.46	NA	30	NA	NA	97	1	14	32
235	0	0	0.63	35	28	18	0	NA	1	13	30
236	0	0	NA	NA	40	24	1	NA	0	20	40
237	0	0	0.63	23	30	17	1	91	1	15	30
238	0	0	0.765	34	22	10	0	92	1	11	22
239	1	1	0.68	10	35.5	10	0	94	1	18	35
240	0	0	NA	NA	29.5	20	1	NA	0	12	35
241	0	0	0.7	25	27.5	8	0	NA	1	12	31
242	0	0	NA	NA	37	18	1	NA	0	19	36
243	0	0	NA	NA	20.5	3	0	NA	0	12	17
244	0	0	0.65	28	35.5	15	1	98	1	18	35
245	0	0	0.92	36	36.5	18	1	99	1	18	37
247	0	0	0.77	21	33.5	12	1	100	1	16	35
248	0	0	0.86	45	37	17	1	97	1	18	38
249	0	0	0.82	37	31	14	1	100	1	15	32
250	0	0	0.94	NA	38	19	1	100	1	18	40
251	0	0	NA	NA	36	16	1	NA	0	16	40
252	0	0	NA	NA	31.5	16	1	NA	0	14	35
253	0	0	0.79	27	35	22	1	99	1	17	36
254	0	0	0.75	21	28.5	13	1	94	1	14	29
255	1	1	0.84	25	29.5	10	1	95	1	11	37
256	0	0	0.75	29	31.5	19	0	NA	1	14	35
257	0	0	0.78	26	32.5	19	0	NA	1	17	31
258	0	0	NA	NA	35	15	1	NA	0	15	40
259	0	0	0.87	44	39.5	17	1	99	1	20	39
260	0	0	0.85	30	32	11	0	98	1	15	34
261	0	0	0.82	29	32.5	19	0	NA	1	15	35
262	0	0	NA	NA	36.5	0	1	NA	0	18	37
263	0	0	NA	NA	39.5	28	0	NA	0	20	39
264	0	0	0.62	37	28.5	NA	NA	97	1	13	31
265	0	0	0.91	45	33	19	0	99	1	17	32
266	0	0	0.83	16	29.5	9	0	100	1	14	31
267	0	0	0.9	46	35.5	18	1	99	1	17	37
268	0	0	NA	NA	34	11	1	NA	0	16	36
269	0	0	0.68	35	24	18	1	99	1	12	24
270	0	0	NA	NA	28	18	1	NA	0	15	26
271	0	0	NA	NA	26.5	13	0	NA	0	11	31
272	0	0	NA	NA	28.5	13	1	NA	0	14	29
273	0	0	NA	NA	34.5	NA	NA	NA	0	16	37
274	0	1	NA	NA	28.5	8	0	NA	0	14	29
275	0	0	NA	NA	34	16	1	NA	0	16	36
276	0	0	0.81	33	32.5	19	0	99	1	14	37
277	0	0	0.84	47	28	17	1	100	1	13	30
278	0	0	0.82	27	35.5	19	0	100	1	18	35
279	0	0	0.83	39	28.5	9	1	98	1	11	35
280	0	0	0.8	39	32	10	0	NA	1	16	32
281	0	0	0.78	35	29.5	17	1	NA	1	14	31
282	0	0	0.84	38	35	15	1	99	1	19	32
283	0	0	0.85	47	38.5	19	1	99	1	20	37
284	0	0	NA	NA	38.5	28	1	NA	0	20	37
285	0	0	0.77	34	34	8	1	95	1	16	36
286	0	0	NA	NA	37.5	20	1	NA	0	18	39
287	1	1	0.9	NA	36.5	18	1	100	1	18	37
288	0	0	0.61	28	30.5	17	0	100	1	14	33
289	0	1	0.91	25	34	9	1	100	1	17	34
290	0	0	NA	NA	35	15	1	NA	0	17	36
291	0	0	NA	NA	35	20	1	NA	0	18	34
292	0	0	0.79	33	35.5	17	1	100	1	17	37
293	0	0	0.8	26	32.5	16	1	99	1	15	35
294	0	0	0.65	12	27	14	0	NA	1	15	24
295	0	0	0.54	25	22.5	4	1	96	1	8	29
296	0	0	0.55	21	26.5	8	0	NA	1	13	27
297	0	0	0.63	40	27	15	1	97	1	12	30
298	0	0	0.78	24	27	6	1	NA	1	10	34
299	0	0	NA	NA	36	18	1	NA	0	18	36
300	0	0	NA	NA	32.5	13	1	NA	0	15	35
301	0	0	0.59	12	22.5	11	1	NA	1	11	23
302	0	0	0.68	18	25.5	9	1	92	1	13	25
303	0	0	NA	NA	29.5	NA	NA	NA	0	12	35
304	0	0	NA	NA	26	NA	NA	NA	0	16	20
305	0	0	0.44	14	28.5	7	0	100	1	14	29
306	0	0	0.7	34	33	24	1	NA	1	17	32
307	1	0	0.76	43	30.5	10	1	NA	1	11	39
308	1	0	0.79	27	29.5	19	0	NA	1	13	33
309	2	1	0.65	38	33	8	1	87	1	17	32
310	0	0	0.61	22	34.5	14	0	100	1	15	39
311	0	0	0.73	11	32	14	1	94	1	15	34
312	0	0	0.88	15	30	11	1	96	1	14	32
313	0	0	0.61	39	18.5	NA	NA	100	1	10	17
314	0	0	0.69	25	33	7	1	95	1	15	36
315	1	0	0.76	20	36	15	1	NA	1	19	34
316	0	0	0.96	NA	33.5	14	1	NA	1	14	39
317	0	0	0.96	45	27	4	1	NA	1	14	26
318	0	0	0.88	40	35.5	17	1	NA	1	18	35
319	0	0	NA	NA	27	22	0	NA	0	13	28
320	0	0	0.91	37	34	22	1	98	1	16	36
321	0	0	NA	NA	40	16	1	NA	0	20	40
322	0	0	NA	NA	31	10	0	NA	0	15	32
323	0	0	0.96	42	37.5	17	1	100	1	18	39
324	0	0	NA	NA	22	7	1	NA	0	8	28
325	0	0	0.8	19	38	25	1	100	1	18	40
326	0	0	0.88	29	33	16	1	100	1	16	34
327	0	0	0.85	NA	32.5	0	0	92	1	15	35
328	0	0	0.81	38	37.5	14	1	99	1	19	37
329	0	0	0.79	45	15.5	18	1	98	1	7	17
330	0	0	0.91	46	34.5	19	0	97	1	17	35
331	0	0	0.9	46	37.5	25	1	98	1	19	37
332	0	0	0.6	24	28	12	1	98	1	13	30
333	1	1	0.74	28	35	7	1	100	1	18	34
334	0	0	0.75	46	34	22	0	98	1	16	36
335	0	0	0.68	33	22.5	7	0	NA	1	9	27
336	0	0	NA	NA	33	18	1	NA	0	16	34
337	0	0	NA	NA	34.5	13	1	NA	0	17	35
338	0	0	0.82	39	34.5	15	1	95	1	17	35
339	1	0	0.58	13	24	3	1	92	1	12	24
340	0	0	0.63	NA	26.5	14	0	NA	1	15	23
341	0	0	NA	NA	37	NA	NA	NA	0	17	40
342	0	0	1	44	39.5	29	1	98	1	20	39
343	0	0	NA	NA	24.5	17	1	NA	0	12	25
344	0	0	0.65	45	28	21	1	89	1	16	24
345	0	0	0.79	47	30.5	22	1	NA	1	15	31
346	2	0	0.74	23	31	10	0	99	1	15	32
347	2	0	0.81	25	33	12	1	95	1	17	32
348	0	0	0.98	42	36.5	31	0	100	1	18	37
349	0	0	0.8	42	31	15	0	NA	1	14	34
350	0	0	0.84	23	22	12	1	94	1	8	28
351	0	0	0.58	14	26	0	1	98	1	12	28
352	0	0	0.96	37	37	21	1	97	1	19	36
353	0	0	0.74	45	25	17	1	100	1	9	32
354	0	0	NA	NA	33	8	1	NA	0	16	34
355	0	0	0.71	38	28.5	11	0	100	1	15	27
356	0	0	0.9	34	40	12	1	100	1	20	40
357	1	0	0.7	21	20.5	3	0	92	1	12	17
358	0	0	0.71	34	31	18	1	99	1	15	32
359	0	0	0.86	40	35	NA	NA	98	1	17	36
360	0	0	0.73	16	28.5	16	1	98	1	15	27
362	0	0	0.74	NA	35.5	NA	NA	98	1	16	39
363	1	1	0.62	18	26.5	10	0	91	1	13	27
364	0	0	0.72	21	30.5	15	1	97	1	12	37
365	2	0	0.64	19	30.5	7	1	100	1	13	35
366	0	0	0.84	33	35	20	1	99	1	17	36
367	0	0	0.77	40	33.5	15	0	100	1	17	33
368	0	0	NA	NA	32	0	1	NA	0	16	32
369	0	0	0.64	17	28.5	13	1	97	1	15	27
370	0	0	0.85	43	39	10	0	100	1	19	40
371	0	0	0.88	47	35.5	25	1	100	1	17	37
372	0	0	0.52	21	14	9	1	92	1	6	16
373	0	0	0.9	31	33.5	12	1	100	1	16	35
374	0	0	0.82	29	27	12	0	94	1	12	30
375	0	0	NA	NA	30	10	1	NA	0	13	34
376	0	0	0.9	43	39	32	1	99	1	20	38
377	0	0	0.68	31	27.5	13	1	89	1	12	31
378	0	0	0.88	38	36	26	1	100	1	17	38
379	0	0	0.81	39	29.5	19	0	100	1	16	27
380	0	0	NA	NA	35	11	1	NA	0	16	38
381	0	0	NA	NA	38	24	0	NA	0	19	38
382	0	0	0.85	NA	35.5	NA	NA	NA	1	17	37
383	0	0	0.84	42	31	15	0	99	1	17	28
384	0	0	NA	NA	33	11	1	NA	0	15	36
385	0	0	0.93	35	38	24	1	100	1	18	40
386	0	1	0.67	9	37.5	10	1	100	1	18	39
387	0	0	0.63	22	28	11	1	97	1	11	34
388	0	0	0.69	45	35.5	13	1	96	1	18	35
389	0	0	0.8	20	31	13	1	NA	1	13	36
390	0	0	0.92	18	36	20	1	100	1	19	34
391	0	0	0.69	35	33.5	16	1	100	1	15	37
392	0	0	0.77	12	34.5	8	1	100	1	17	35
393	0	0	0.92	29	31	NA	NA	100	1	15	32
394	0	0	0.66	40	29	9	0	96	1	14	30
395	2	0	0.66	18	35	10	0	87	1	18	34
396	0	0	NA	NA	37	14	1	NA	0	19	36
397	0	0	NA	NA	32	9	1	NA	0	15	34
398	0	0	0.71	29	23	13	1	94	1	12	22
399	0	0	0.95	NA	39.5	26	1	100	1	20	39
400	0	0	0.76	28	33.5	17	1	NA	1	17	33
401	0	0	0.51	8	26.5	8	1	NA	1	11	31
402	1	1	0.66	11	29	7	0	94	1	15	28
403	0	0	0.89	44	38.5	18	1	100	1	20	37
404	0	0	0.76	32	27	6	0	99	1	15	24
405	0	0	NA	NA	34.5	9	0	NA	0	20	29
406	0	0	0.81	47	15	NA	NA	NA	1	10	10
407	0	0	0.96	47	39	23	1	100	1	19	40
408	0	0	0.66	44	35	15	1	100	1	15	40
409	0	1	0.86	31	32	12	1	100	1	17	30
410	0	0	0.85	45	39	22	1	100	1	19	40
411	0	0	0.54	32	24.5	16	1	77	1	8	33
412	0	0	0.68	31	23.5	16	1	100	1	11	25
413	0	0	NA	NA	37	18	1	NA	0	18	38
414	0	0	0.62	43	22.5	19	0	NA	1	13	19
415	0	0	0.57	18	18	NA	NA	NA	1	9	18
416	2	0	0.73	17	27.5	14	0	100	1	12	31
417	0	0	0.83	45	35.5	21	0	100	1	17	37
418	0	0	0.48	12	17	9	0	95	1	7	20
419	0	0	NA	NA	33.5	8	1	NA	0	17	33
420	0	0	0.63	39	26	16	1	100	1	11	30
421	0	0	NA	NA	34.5	15	1	NA	0	16	37
422	0	0	0.95	36	39	13	1	100	1	19	40
423	0	0	0.8	26	29	12	0	NA	1	12	34
424	0	0	0.74	32	35.5	18	0	100	1	18	35
425	0	0	0.68	NA	26	NA	NA	100	1	13	26
426	1	0	0.88	14	36	17	0	98	1	17	38
427	0	0	0.66	21	27.5	14	0	92	1	13	29
428	0	0	0.62	22	31.5	13	0	100	1	17	29
429	0	0	NA	NA	36	NA	NA	NA	0	17	38
430	0	0	0.66	11	29.5	13	1	96	1	15	29
