# Supplementary material for: Mixed results from a multiple regression analysis of supplemental instruction courses in introductory physics
Source: PLoS One. 2021 Apr 1;16(4):e0249086. doi: 10.1371/journal.pone.0249086 (PMC8016292; doi:10.1371/journal.pone.0249086)
Supplement: S4 File — (CSV) [file pone.0249086.s004.csv]

ID	Phys2Final	csem_pre	fmce_pre	Phys1Final	Percentile	Phys2A	VectorCalcPrior	Phys1A	Freshmen	MC	FR
232	66	NA	NA	NA	NA	0	0	0	0	28	38
396	75	20	NA	NA	NA	0	1	0	0	36	39
417	67	NA	NA	NA	NA	0	0	0	0	32	35
454	NA	11	NA	NA	NA	0	1	0	0	0	0
394	61.5	6	NA	NA	NA	0	1	0	0	34	27.5
180	51.5	NA	NA	NA	NA	0	0	0	0	20	31.5
457	NA	NA	NA	NA	NA	0	0	0	0	0	0
333	60.5	NA	NA	NA	NA	0	0	0	0	28	32.5
320	53	NA	NA	NA	NA	0	0	0	0	28	25
200	73.5	14	41	85	98	1	1	0	0	36	37.5
163	59.5	14	NA	NA	NA	0	1	0	0	30	29.5
120	48.5	4	NA	NA	NA	0	1	0	0	24	24.5
359	70	10	NA	NA	NA	0	1	0	0	36	34
166	75	20	NA	NA	NA	0	1	0	0	38	37
147	41.5	8	NA	NA	NA	0	1	0	0	20	21.5
106	39.5	9	NA	NA	NA	0	1	0	0	26	13.5
71	70	17	45	83	100	0	1	0	0	34	36
12	64.5	10	12	70	94	1	1	1	0	28	36.5
419	59.5	NA	NA	75	92	0	0	0	0	26	33.5
264	54.5	6	NA	NA	NA	1	1	0	0	28	26.5
187	71	6	NA	NA	NA	0	1	0	0	36	35
403	64.5	15	NA	NA	NA	0	1	0	0	32	32.5
36	71.5	11	34	98	98	0	1	0	0	36	35.5
321	54	10	NA	NA	NA	0	1	0	0	26	28
286	63.5	13	NA	NA	NA	0	1	0	0	32	31.5
118	66	0	NA	NA	NA	0	1	0	0	32	34
150	60	12	10	66	86	0	1	0	0	32	28
270	66.5	13	NA	NA	NA	0	1	0	0	34	32.5
204	72	7	9	77	97	0	1	0	0	36	36
354	38	2	14	45	93	0	1	0	0	28	10
265	74	NA	NA	74	88	1	0	1	0	40	34
195	55.5	9	NA	53	100	0	1	0	0	28	27.5
355	56	12	NA	NA	NA	0	1	0	0	28	28
285	62	4	10	70	96	0	1	0	0	34	28
75	76	10	NA	NA	NA	0	1	0	0	40	36
426	63.5	9	NA	NA	NA	0	1	0	0	30	33.5
448	NA	7	NA	NA	NA	0	1	0	0	0	0
274	52.5	7	7	70	81	1	0	1	0	28	24.5
117	45	NA	NA	NA	NA	0	0	0	0	30	15
115	62	NA	NA	NA	NA	0	0	0	0	30	32
380	54	16	NA	59	100	0	1	0	0	28	26
319	39	12	NA	NA	NA	0	0	0	0	24	15
393	73	13	47	96.5	100	0	1	0	0	36	37
212	72.5	17	39	84	97	0	1	0	0	36	36.5
283	70	NA	NA	NA	NA	0	0	0	0	34	36
314	79	21	NA	NA	NA	0	1	0	0	40	39
100	78	18	17	92	93	0	1	0	0	38	40
399	77.5	17	39	94	97	0	1	0	0	38	39.5
63	69.5	8	NA	NA	NA	0	1	0	0	36	33.5
250	73.5	16	NA	NA	NA	0	1	0	0	40	33.5
345	61	8	NA	NA	NA	0	1	0	0	30	31
139	63	0	NA	NA	NA	0	0	0	0	34	29
240	42	12	28	48	89	1	1	0	0	24	18
317	56	NA	38	70	96	0	0	0	0	30	26
190	62.5	12	NA	NA	NA	0	1	0	0	28	34.5
246	78.5	15	40	89	98	0	1	0	0	40	38.5
266	73.5	12	NA	NA	NA	0	1	0	0	36	37.5
407	62	7	NA	NA	NA	0	1	0	0	32	30
308	63	14	NA	NA	NA	0	1	0	0	32	31
101	57	9	17	62	86	0	1	0	0	30	27
415	70.5	16	NA	NA	NA	0	1	0	0	34	36.5
65	78.5	23	34	99	98	0	1	0	0	40	38.5
233	67.5	9	NA	NA	NA	0	1	0	0	34	33.5
334	66.5	15	NA	NA	NA	0	1	0	0	32	34.5
386	60	16	NA	NA	NA	0	1	0	0	30	30
55	64	11	NA	NA	NA	0	1	0	0	34	30
248	79.5	29	46	95	100	0	1	0	0	40	39.5
170	38.5	NA	NA	37	83	0	0	0	0	18	20.5
284	78	18	NA	NA	NA	0	1	0	0	38	40
231	70.5	13	NA	NA	NA	0	1	0	0	34	36.5
358	75	17	27	90	100	0	1	0	0	36	39
338	56	11	NA	NA	NA	0	1	0	0	22	34
447	64	10	12	78	96	0	1	0	0	32	32
225	63.5	14	NA	NA	NA	0	1	0	0	28	35.5
61	75.5	11	32	96	95	0	0	1	0	38	37.5
131	48.5	9	20	61	88	0	1	0	0	28	20.5
382	79.5	13	NA	NA	NA	0	1	0	0	40	39.5
247	73	9	13	80	100	0	1	1	0	36	37
433	69.5	15	43	95	96	0	1	0	0	30	39.5
437	36.5	10	NA	NA	NA	0	1	0	0	22	14.5
444	62.5	9	NA	73	97	0	1	0	0	28	34.5
381	67	8	NA	NA	NA	0	1	0	0	32	35
445	65	7	NA	NA	NA	0	1	0	0	30	35
224	68	15	NA	NA	NA	0	1	0	0	36	32
357	75.5	8	18	90	100	1	1	0	0	38	37.5
365	79	13	24	98	100	0	0	0	1	40	39
302	74.5	8	NA	94.5	100	0	1	0	0	36	38.5
342	66.5	4	13	77	83	1	0	1	0	34	32.5
327	73	24	NA	NA	NA	0	1	0	0	36	37
80	74.5	10	19	91	91	0	1	0	0	38	36.5
451	NA	4	NA	NA	NA	0	1	0	0	0	0
449	NA	7	11	63	72	0	1	0	0	0	0
375	50	23	35	74	97	0	1	0	0	24	26
122	35	6	NA	NA	NA	0	1	0	0	24	11
135	64.5	15	NA	NA	NA	0	1	0	0	32	32.5
132	72.5	NA	38	70	100	0	0	0	0	38	34.5
17	79.5	25	NA	NA	NA	0	1	0	0	40	39.5
155	57	4	9	83	94	1	0	1	1	30	27
364	61.5	16	NA	85	98	0	1	0	0	30	31.5
438	68.5	NA	NA	NA	NA	0	0	0	0	36	32.5
340	61.5	7	32	71	100	0	1	0	0	26	35.5
295	37.5	14	8	76	98	0	1	0	0	22	15.5
402	62.5	6	9	68	86	1	1	1	0	32	30.5
176	36.5	5	10	45	93	1	0	1	0	26	10.5
66	35	NA	NA	NA	NA	0	0	0	0	18	17
281	66.5	11	NA	NA	NA	0	1	0	0	34	32.5
388	28	7	7	53	82	0	0	0	0	14	14
420	43.5	7	14	51	72	0	1	0	0	24	19.5
238	73.5	14	NA	NA	NA	0	0	0	0	34	39.5
239	40.5	8	9	49	79	0	0	0	0	22	18.5
390	58	10	12	84.5	94	0	1	0	0	28	30
261	63	15	NA	NA	NA	0	1	0	0	30	33
229	69.5	12	37	95	97	0	1	0	0	32	37.5
341	66	13	35	89	98	0	1	0	0	32	34
223	51	9	10	69.5	91	0	1	0	0	24	27
95	46.5	7	15	62	91	0	1	0	0	22	24.5
336	57	10	13	78	93	0	1	0	0	22	35
112	51	13	NA	NA	NA	0	1	0	0	26	25
217	64.5	8	12	64	88	0	1	0	0	36	28.5
279	75	16	NA	NA	NA	0	1	0	0	36	39
244	77	15	31	98	93	0	1	0	0	38	39
416	43	6	6	48	92	0	1	0	0	24	19
168	61.5	14	NA	NA	NA	0	1	0	0	30	31.5
33	39	8	NA	NA	NA	0	1	0	0	20	19
422	65	10	9	79	94	0	1	0	0	34	31
102	73.5	9	18	85	93	0	1	0	0	36	37.5
56	72.5	NA	29	82	98	0	0	0	0	36	36.5
185	39	6	9	63	96	0	0	0	0	18	21
35	67.5	12	NA	NA	NA	0	1	0	0	34	33.5
158	64	10	35	80	100	1	1	1	0	30	34
367	57.5	8	NA	77	85	0	1	0	0	32	25.5
369	43	7	33	58	92	1	0	1	0	18	25
311	71	11	NA	NA	NA	0	1	0	0	38	33
177	49.5	4	NA	61	95	0	1	1	0	24	25.5
350	70.5	17	20	87	98	0	1	0	0	34	36.5
391	24	7	34	74	86	0	1	0	0	14	10
113	76	9	20	86	95	0	1	0	0	36	40
371	66	8	21	77	97	0	1	0	0	36	30
428	39	NA	21	65.5	96	0	0	0	0	18	21
243	80	21	NA	NA	NA	0	1	0	0	40	40
32	59.5	7	15	87	93	0	1	0	0	34	25.5
108	63.5	0	NA	NA	NA	0	1	0	0	34	29.5
182	72.5	14	30	92	98	0	1	0	0	36	36.5
306	72.5	13	NA	NA	NA	0	1	0	0	36	36.5
282	54.5	NA	NA	NA	NA	0	0	0	0	30	24.5
441	76	17	NA	NA	NA	0	1	0	0	36	40
175	69	5	18	95	100	0	1	0	0	34	35
249	76	11	47	90	96	0	1	0	0	38	38
263	49	NA	NA	NA	NA	0	0	0	0	30	19
218	58	6	9	46	93	1	0	0	0	34	24
62	41	9	11	46.5	82	1	1	0	0	24	17
128	66.5	NA	NA	NA	NA	0	0	0	0	36	30.5
134	67	18	NA	NA	NA	0	0	0	0	32	35
242	76.5	12	17	88	100	0	1	1	0	40	36.5
151	78.5	19	45	100	98	0	1	0	0	40	38.5
94	49	6	9	68	89	0	1	1	0	24	25
227	60	10	32	69	96	0	1	0	0	26	34
69	68.5	14	9	86	91	0	1	0	0	34	34.5
154	49.5	17	24	69	92	0	1	0	0	24	25.5
450	NA	3	19	57	99	0	1	0	0	0	0
235	76.5	13	17	93	87	0	1	0	0	38	38.5
23	55.5	4	NA	NA	NA	0	1	0	0	24	31.5
38	35	9	26	66	92	0	1	1	0	26	9
40	75.5	6	14	88	97	0	1	0	0	38	37.5
104	30	7	11	33	89	0	1	0	0	20	10
121	61.5	11	NA	NA	NA	0	1	0	0	30	31.5
294	72	NA	NA	NA	NA	0	0	0	0	36	36
397	69	14	44	86	92	0	1	0	0	36	33
53	75.5	13	47	90	100	0	1	0	0	36	39.5
7	33.5	4	24	61	98	0	1	0	0	26	7.5
234	61.5	18	NA	NA	NA	0	1	0	0	26	35.5
137	76	21	11	94	92	0	1	0	0	38	38
98	71.5	19	NA	NA	NA	0	1	0	0	34	37.5
192	75.5	9	NA	NA	NA	0	1	0	0	38	37.5
178	67	7	NA	NA	NA	1	1	0	0	34	33
77	75.5	17	37	90	100	0	1	0	0	38	37.5
129	58	5	22	79	86	0	1	0	0	30	28
47	72.5	11	NA	NA	NA	0	1	0	0	34	38.5
335	75	8	44	99	93	0	1	0	0	36	39
216	65	4	11	69	94	0	1	0	0	36	29
262	65	8	8	67	91	1	1	1	0	32	33
221	53.5	NA	41	74.5	97	0	0	0	0	28	25.5
455	NA	8	13	58	85	0	1	0	0	0	0
54	45.5	11	NA	NA	NA	0	1	0	0	28	17.5
331	36.5	4	7	58	81	0	1	0	0	22	14.5
49	46	4	13	48	89	0	1	0	0	18	28
50	38	6	12	74	89	0	0	0	0	22	16
8	64	11	23	75	96	0	1	0	0	32	32
141	68	10	NA	96	98	0	1	0	0	34	34
304	54.5	8	34	69	97	0	1	0	0	26	28.5
76	76	7	42	87	96	0	1	0	0	40	36
144	20	NA	NA	23	91	1	0	1	0	18	2
199	32.5	0	NA	NA	NA	0	1	0	0	16	16.5
323	72.5	12	15	91	92	0	0	1	0	36	36.5
197	80	8	30	100	100	0	1	0	0	40	40
31	71.5	15	24	92	100	0	1	0	0	34	37.5
271	56	7	13	56	86	1	1	0	0	30	26
328	59	10	20	82	98	0	1	0	0	28	31
427	58	NA	NA	NA	NA	0	0	0	0	26	32
339	67	10	24	85	96	0	1	0	0	36	31
186	68.5	24	NA	NA	NA	0	1	0	0	36	32.5
60	63.5	9	NA	NA	NA	0	0	0	0	28	35.5
254	68	11	34	79	100	0	1	0	0	34	34
434	75.5	17	NA	NA	NA	0	1	0	0	38	37.5
82	73	12	23	92	96	0	1	0	0	34	39
85	31	4	6	60	91	0	1	0	0	20	11
405	71.5	14	NA	NA	NA	0	1	0	0	36	35.5
208	52	9	14	74	93	0	1	0	0	28	24
125	53.5	3	8	67	85	0	1	1	0	32	21.5
429	73	13	26	90	96	1	1	0	0	36	37
81	66	12	NA	88	98	0	1	0	0	34	32
303	80	NA	NA	NA	NA	0	0	0	0	40	40
34	67	6	NA	NA	NA	0	0	0	0	32	35
160	68	13	NA	NA	NA	0	1	0	0	36	32
205	58.5	7	7	75	91	0	1	0	0	30	28.5
430	71.5	19	23	94	88	0	1	1	0	34	37.5
58	72	12	10	89	93	0	1	0	0	38	34
126	68.5	11	9	85.5	97	0	1	0	0	34	34.5
116	76	14	NA	NA	NA	0	1	0	0	40	36
96	79.5	7	22	84	100	0	1	0	0	40	39.5
161	57.5	10	13	49	91	0	1	0	0	34	23.5
16	57	16	NA	NA	NA	0	1	0	0	28	29
392	39	9	14	55	92	0	1	0	0	22	17
5	38	6	9	55	87	0	1	0	0	22	16
213	77	13	19	84	96	0	1	0	1	38	39
453	NA	NA	NA	NA	NA	0	0	0	0	0	0
432	66	NA	12	86	94	0	0	0	0	30	36
236	65	4	27	83	96	0	1	0	0	32	33
330	70.5	NA	NA	NA	NA	0	0	0	0	34	36.5
312	76	14	NA	NA	NA	0	1	0	0	38	38
351	60	7	16	83	100	0	1	0	0	30	30
305	61	NA	9	63	88	0	0	1	0	30	31
20	36	5	7	48	93	0	0	0	0	20	16
103	49.5	6	10	72.5	91	0	1	1	0	30	19.5
123	53.5	6	14	78.5	92	0	1	0	0	24	29.5
322	54	2	7	51	91	0	1	0	0	28	26
456	NA	6	31	71	96	1	1	1	0	0	0
452	NA	7	NA	NA	NA	0	1	0	0	0	0
315	79.5	8	NA	NA	NA	0	1	0	0	40	39.5
37	31.5	10	3	64	79	1	1	1	0	16	15.5
140	61	NA	NA	NA	NA	0	0	0	0	30	31
72	76	18	NA	NA	NA	0	1	0	0	38	38
214	75	15	23	93	98	0	1	0	1	36	39
165	58.5	11	26	74	95	0	1	0	1	30	28.5
372	67	11	17	53	88	0	1	0	1	38	29
255	66	13	26	74	96	0	1	0	1	36	30
276	46.5	8	9	63	89	0	0	0	1	26	20.5
424	64.5	8	19	58.5	94	0	1	0	1	36	28.5
387	61.5	11	NA	NA	NA	0	0	0	0	30	31.5
10	56	7	15	67	97	1	0	0	1	28	28
70	34	5	17	58	96	0	1	0	1	24	10
443	30	7	17	63.5	86	0	0	0	1	18	12
88	65.5	9	27	80	81	0	0	0	1	32	33.5
91	66.5	4	30	85	93	0	0	0	1	32	34.5
401	70.5	14	43	89	98	0	0	0	1	32	38.5
288	66.5	15	44	84	96	0	0	0	1	34	32.5
173	39.5	12	NA	65	96	0	1	0	1	28	11.5
46	64.5	12	36	84	92	0	1	0	1	28	36.5
21	63	9	28	78.5	87	0	0	0	1	32	31
329	73.5	13	28	86	96	0	1	0	1	36	37.5
130	69.5	21	NA	92	96	0	1	0	1	34	35.5
11	53.5	6	38	77	93	0	1	0	1	28	25.5
172	74	13	12	85	98	0	0	0	1	36	38
109	73.5	20	42	88	100	0	1	0	1	38	35.5
383	65.5	7	19	78	100	0	1	0	1	30	35.5
202	79	19	47	99	98	0	0	0	1	40	39
425	63.5	4	16	75	93	1	1	1	1	30	33.5
84	71	11	40	90	96	0	0	0	1	34	37
52	75	10	33	91	98	0	0	0	1	36	39
289	67	22	43	86	95	0	1	0	1	30	37
152	66	22	NA	NA	NA	0	1	0	0	38	28
410	59.5	13	23	90	99	0	1	0	1	32	27.5
211	70	19	45	86	100	0	1	0	1	32	38
300	68	18	46	70	97	0	1	0	1	38	30
412	76	19	36	89	100	0	1	0	1	38	38
370	72.5	12	17	87	100	0	1	0	1	36	36.5
174	74.5	10	19	84	93	0	0	0	1	36	38.5
198	73	15	33	95	100	0	1	0	1	36	37
269	80	7	26	78.5	98	0	1	0	1	40	40
362	77	29	NA	NA	NA	0	1	0	0	38	39
219	79.5	21	44	81	97	0	1	0	1	40	39.5
280	77	20	NA	NA	NA	0	1	0	0	38	39
215	64.5	14	NA	NA	NA	0	1	0	0	30	34.5
136	73.5	8	37	80	100	0	1	0	1	40	33.5
83	78	21	47	99	99	0	1	0	1	38	40
245	68	20	46	75	99	0	1	0	1	34	34
275	58	13	NA	NA	NA	0	1	0	0	34	24
309	48.5	10	39	61	97	0	1	0	1	24	24.5
97	78.5	12	42	83	96	0	1	1	1	40	38.5
67	74	NA	NA	NA	NA	0	0	0	0	34	40
162	64.5	15	NA	NA	NA	0	1	0	0	32	32.5
87	80	NA	47	97	100	0	0	0	1	40	40
228	61	8	37	73	92	0	1	0	1	28	33
171	79.5	20	NA	97	100	0	1	0	1	40	39.5
181	74	16	35	90	97	0	1	0	1	34	40
352	48.5	14	31	69	100	0	1	0	1	26	22.5
459	NA	14	13	71	91	0	0	0	1	0	0
157	72	17	NA	NA	NA	0	1	0	0	34	38
251	78	15	NA	NA	NA	0	1	0	0	38	40
57	63	14	15	79	100	0	1	0	1	32	31
167	80	10	29	93	100	0	1	0	1	40	40
146	75.5	15	41	91	95	0	1	0	1	40	35.5
29	67	7	23	79	95	0	1	0	1	38	29
237	75	15	42	92	96	0	1	0	1	36	39
318	77	29	47	94	97	0	1	0	1	38	39
133	76	3	17	80	97	1	0	1	1	38	38
51	66.5	10	13	92	97	0	1	0	1	34	32.5
368	60	16	NA	90	96	0	0	0	1	32	28
363	73.5	15	36	82	98	0	1	0	1	36	37.5
439	78.5	14	NA	NA	NA	0	1	0	0	40	38.5
361	78	24	NA	NA	NA	0	1	0	0	38	40
292	70	11	NA	NA	NA	0	1	0	0	38	32
310	56	6	17	70	85	0	1	0	1	26	30
252	74	12	42	88	98	0	1	0	1	36	38
268	78	22	46	96	100	0	1	0	1	40	38
413	68.5	0	45	71	95	0	1	0	1	36	32.5
18	79.5	25	45	93	98	0	0	0	1	40	39.5
409	80	18	NA	NA	NA	0	1	0	0	40	40
1	76.5	17	46	91	97	0	1	0	1	38	38.5
25	72	15	36	87	99	0	1	0	1	34	38
105	67.5	14	20	84	96	0	1	0	1	34	33.5
44	75.5	17	NA	NA	NA	0	1	0	0	38	37.5
366	76.5	25	45	95	97	0	1	0	1	38	38.5
78	66.5	11	28	87	92	0	0	0	1	32	34.5
194	72	8	12	83	94	0	0	1	1	36	36
378	67	15	NA	NA	NA	0	1	0	0	32	35
460	NA	17	38	86	96	0	1	0	1	0	0
272	43	7	22	55	100	0	0	0	1	20	23
290	66	14	38	81	94	0	1	0	1	32	34
92	74.5	15	47	92	88	0	1	0	1	38	36.5
297	79	22	45	96	100	0	1	0	1	40	39
326	52.5	9	28	74	95	0	1	0	1	26	26.5
119	20	8	14	70	89	0	0	0	1	18	2
30	61.5	7	12	81	89	0	1	0	1	30	31.5
48	62	12	38	75	99	0	1	0	1	30	32
159	69.5	18	NA	93	97	0	0	0	1	34	35.5
431	79	16	36	95	98	0	1	0	1	40	39
267	62.5	12	NA	96	77	0	0	0	1	26	36.5
86	68.5	11	11	91	91	0	0	0	1	32	36.5
13	60	2	3	77	88	1	0	1	1	36	24
348	68.5	16	40	94	100	0	1	0	1	32	36.5
142	74.5	16	41	94	95	0	0	0	1	36	38.5
45	65.5	21	43	87	97	0	0	0	1	32	33.5
377	59.5	15	37	76.5	97	0	1	0	1	30	29.5
307	80	21	NA	NA	NA	0	1	0	0	40	40
90	53.5	15	23	58	92	1	1	0	1	26	27.5
127	59	10	16	69.5	98	0	1	0	1	32	27
149	51	15	NA	NA	NA	0	1	0	0	24	27
99	73	0	NA	NA	NA	0	1	0	0	36	37
346	71	14	35	69	96	0	0	0	1	38	33
435	52.5	4	9	54	91	0	0	1	1	26	26.5
28	75.5	11	NA	NA	NA	0	1	0	0	40	35.5
277	76.5	19	29	85	88	0	1	0	1	40	36.5
41	54.5	16	34	61	96	0	1	0	1	30	24.5
293	73.5	13	26	86	94	0	0	1	1	36	37.5
27	66	9	7	65	77	1	1	1	1	30	36
418	76	0	NA	NA	NA	0	1	0	0	38	38
188	62.5	21	NA	NA	NA	0	1	0	0	32	30.5
64	74	23	NA	NA	NA	0	1	0	0	36	38
114	32	6	11	31	85	0	0	1	1	24	8
258	77	9	NA	NA	NA	0	1	0	0	38	39
296	63.5	14	24	71	92	1	1	0	1	28	35.5
458	NA	13	29	81	99	0	1	0	1	0	0
145	42.5	14	26	58	86	0	1	0	1	20	22.5
79	58	15	23	75.5	96	0	1	0	1	30	28
207	75	19	44	84	97	0	1	0	1	38	37
278	64	10	17	83	92	0	1	0	1	32	32
6	67.5	9	NA	84	98	0	0	0	1	34	33.5
436	79.5	15	43	91	96	0	1	0	1	40	39.5
19	48.5	6	12	58	92	0	1	0	1	28	20.5
68	60.5	11	44	75	96	0	0	0	1	28	32.5
299	62.5	24	43	78.5	91	0	1	0	1	34	28.5
256	52	12	15	69	96	0	0	0	1	28	24
287	68.5	8	17	81	95	0	1	0	1	34	34.5
395	20	6	14	52	96	0	0	0	1	10	10
385	73	9	11	83	91	0	0	0	1	36	37
332	73	17	22	82.5	91	0	1	0	1	36	37
153	12	NA	NA	64	96	0	0	0	1	10	2
191	72.5	12	43	87	97	0	1	0	1	36	36.5
222	78	10	44	96	100	0	1	0	1	38	40
353	63.5	10	24	84	98	0	1	0	1	34	29.5
360	77.5	14	NA	NA	NA	0	1	0	0	38	39.5
379	66	13	NA	NA	NA	0	1	0	0	34	32
400	75	NA	NA	NA	NA	0	0	0	0	38	37
406	73	17	47	91	98	0	1	0	1	36	37
411	74	10	15	88	98	0	1	0	1	38	36
89	60.5	18	34	88	96	0	1	0	1	30	30.5
156	71	13	17	81	91	1	1	0	1	38	33
2	79	14	45	95	96	0	1	0	1	40	39
43	70.5	20	38	95	91	0	1	0	1	36	34.5
206	61	11	33	74.5	88	0	0	0	1	36	25
203	64.5	11	42	91	98	0	1	0	1	32	32.5
124	34	20	34	74	100	0	1	0	1	24	10
148	50.5	14	14	65	92	1	1	0	1	30	20.5
421	75	17	NA	NA	NA	0	1	0	0	36	39
39	75	16	34	82	98	0	0	0	1	36	39
376	60.5	7	16	64.5	85	1	0	1	1	28	32.5
110	57	15	32	71	91	0	0	0	1	28	29
210	49.5	4	20	48	92	0	1	0	1	20	29.5
209	42	7	9	62	89	1	0	0	1	20	22
169	79	13	46	87.5	100	0	1	0	1	40	39
253	75	13	34	94	96	0	1	0	1	38	37
442	78	16	NA	NA	NA	0	1	0	0	38	40
220	67	3	15	87	93	0	1	0	1	32	35
26	80	18	34	90	96	0	1	0	1	40	40
138	62	10	19	84	89	0	1	0	1	32	30
24	71	8	31	78	95	0	1	0	1	36	35
14	61	9	20	65.5	88	1	0	0	1	32	29
42	77.5	18	NA	NA	NA	0	1	0	0	40	37.5
9	63.5	4	23	77	85	1	1	0	1	32	31.5
143	72.5	12	41	85	92	0	0	0	1	34	38.5
59	73	13	34	85	100	0	0	0	1	36	37
179	63	NA	44	76	98	0	0	0	1	28	35
226	31	12	NA	NA	NA	0	1	0	0	22	9
241	71	17	NA	NA	NA	0	1	0	0	32	39
257	70	13	42	83.5	89	0	1	0	1	36	34
259	80	10	17	79	97	0	1	0	1	40	40
260	79.5	14	27	91	96	0	1	0	1	40	39.5
389	76.5	24	45	92	98	0	1	0	1	38	38.5
356	62.5	14	35	85	98	0	1	0	1	28	34.5
344	75.5	19	33	96	92	0	1	0	1	38	37.5
343	76.5	13	34	94	100	0	1	0	1	38	38.5
408	71	13	16	80	98	0	1	0	1	38	33
414	63.5	12	NA	80	100	0	1	0	1	34	29.5
446	59	NA	42	54	100	0	0	0	1	28	31
73	53.5	NA	12	57	100	1	0	0	1	32	21.5
4	78.5	21	NA	NA	NA	0	1	0	0	40	38.5
3	64	11	NA	47	97	0	0	0	1	38	26
107	67.5	13	36	87	98	0	1	0	1	32	35.5
423	59	17	NA	NA	NA	0	1	0	0	30	29
201	66	3	8	65	93	1	0	1	1	32	34
196	80	9	44	87	99	0	1	0	1	40	40
193	68	12	38	83	100	0	1	0	1	32	36
183	49.5	5	NA	NA	NA	1	1	0	0	32	17.5
184	67	12	39	96	98	0	0	0	1	34	33
273	68.5	11	16	75	98	0	1	0	1	38	30.5
313	57.5	6	8	70	94	0	0	0	1	30	27.5
298	65.5	15	28	72	97	1	1	0	1	34	31.5
440	74	15	23	82	97	0	1	0	1	34	40
324	48.5	4	9	56	77	1	1	1	1	30	18.5
301	73.5	19	35	93	100	0	1	0	1	38	35.5
291	61	6	45	85	91	1	0	1	1	30	31
230	73.5	8	12	79.5	79	1	1	1	1	36	37.5
93	62	14	NA	NA	NA	0	1	0	0	28	34
374	62	21	46	83	97	0	1	0	1	32	30
349	50	NA	21	51	89	0	0	0	1	28	22
373	76	13	13	69	81	0	1	1	1	36	40
384	61.5	12	17	77	93	0	1	0	1	34	27.5
111	68.5	16	NA	NA	NA	0	1	0	0	34	34.5
404	62	NA	15	78	91	1	0	1	1	28	34
325	53.5	13	30	79	95	0	1	0	1	20	33.5
189	74.5	17	42	85	96	0	1	0	1	36	38.5
22	51.5	16	15	69	78	0	0	1	0	24	27.5
164	70	16	37	81	96	0	0	1	1	36	34
316	75.5	9	NA	NA	NA	0	1	0	0	36	39.5
337	72.5	9	NA	NA	NA	0	1	0	0	36	36.5
74	78	9	31	89	93	0	1	0	0	40	38
347	59.5	13	NA	NA	NA	0	1	0	0	28	31.5
15	44.5	11	NA	NA	NA	1	1	0	0	28	16.5
398	79	27	46	93	100	0	1	0	0	40	39
